# Supplementary material for: Peripheral venous lactate levels substitute arterial lactate levels in the emergency department
Source: Int J Emerg Med. 2022 Jan 28;15:7. doi: 10.1186/s12245-022-00410-y (PMC8903598; doi:10.1186/s12245-022-00410-y)
Supplement: Supplementary file 1 — Additional file 1. Title of data: Blood gas analysis data from patients. Description of data: Blood gas analysis data from patients. [file 12245_2022_410_MOESM1_ESM.xlsx]

## Sheet: Sheet1
No	All	VLac	ALac	A2	A4	VpH	VCO2	VO2	VBE	VHCO3-	VLac	ApH	ACO2	AO2	ABE	AHCO3-	Vtime	Atime	AVtimelag	drawingtime	boarding time	diagnosis	ICD10	Cheef Complain	fever	Septic shock	Sepsis3	28days death	SOFAscore	qSOFA	age	gender	height	weight	SBP	DBP	HR	Shock Index	RR	SpO2	BT	WBC	Hb	Ht	TP	Alb	Bil	BUN	Crea
1	1	1.57	1.12	0	0	7.556	29.4	39.5	3.5	25.5	1.57	7.54	33.2	87.2	5.1	27.8	16:26:00	18:14:00	108	10	194	cholangitis	Diseases of the digestive system	weakness	1	0	0	0	1	0	78	1	160	50	128	63	100	0.78125	20	96	38.6	9890	8.9	26.7	6	2.2	1.2	19.2	0.75
2	1	1.17	0.81	0	0	7.411	41.7	26.2	1.1	25.9	1.17	7.451	35.2	82.6	0.4	24	20:15:00	20:18:00	3	13	110	bronchitis	Diseases of the respiratory system	fever	1	0	0	0	0	0	17	0	152	54	125	72	90	0.72	18	97	38.8	14840	13.5	42.6	7.1	4.5	0.7	10.5	0.72
3	1	1.42	1.56	0	0	7.564	25.1	40.4	1.8	22.2	1.42	7.578	27.6	78.4	4.4	25.2	08:34:00	08:43:00	9	6	132	Infectious mononucleosis	Certain infectious and parasitic diseases	fever	1	0	0	0	1	0	33	0	153	50	104	75	125	1.20192	22	97	39.4	6410	15	44.4	7.1	3.5	0.5	10.5	0.7
4	1	3.61	4.29	1	1	7.465	29.1	63.9	-2.4	20.5	3.61	7.409	32.8	72.2	-3.7	20.3	15:29:00	15:40:00	11	10	106	pneumonia	Diseases of the respiratory system	fever	1	1	1	1	7	1	65	1	175	45	66	37	149	2.25758	30	94	39.9	600	9.6	28.1	5.1	2.9	0.5	22.9	1.18
5	1	1.36	1.82	0	0	7.424	45	64.4	3.8	28.8	1.36	7.325	56.4	209	1.6	28.7	20:32:00	21:23:00	51	28	171	pneumonia	Diseases of the respiratory system	fever	1	0	1	0	2	1	79	0	150	40	121	50	107	0.884298	27	98	37.5	6000	12	37.6	6.2	3.1	0.4	14.3	0.65
6	1	3.68	2.71	1	0	7.398	47.9	34.2	3.4	28.9	3.68	7.496	30.9	271.6	0.7	23.3	20:42:00	20:45:00	3	13	161	Cholecystitis	Diseases of the digestive system	fever	1	1	1	0	8	1	81	0	150	35	103	78	122	1.18447	30	99	37.5	11550	11.2	32.9	6.1	3.1	1.8	97.7	2.19
7	1	1.51	1.25	0	0	7.433	38.1	24.4	0.7	24.9	1.51	7.5	33.2	62.1	2.4	25.3	19:43:00	19:52:00	9	11	96	bronchitis	Diseases of the respiratory system	fever	1	0	0	0	1	0	83	0	145	40	174	68	122	0.701149	23	94	38.5	8540	10.7	31.2	7	3.3	0.9	25.2	0.88
8	1	1.88	1.78	0	0	7.424	45.4	38	3.9	29.1	1.88	7.492	37.9	80.7	4.9	28.4	10:40:00	10:42:00	2	13	103	Aspiration pneumonia	Diseases of the respiratory system	dyspnea	1	0	0	0	1	1	83	1	165	55	182	102	102	0.56044	27	93	36.8	10480	13.7	41.8	7.2	2.9	0.3	26.8	0.37
9	1	4.44	2.96	1	0	7.328	59.2	26.1	2.6	30.4	4.44	7.412	40.2	80	0.5	25	13:12:00	13:21:00	9	11	119	pneumonia	Diseases of the respiratory system	dyspnea	0	0	1	1	2	1	81	1	160	40	127	87	100	0.787402	19	92	36	8120	14.7	45	5.9	2	0.3	42.3	0.76
10	1	6.66	3.42	1	0	7.268	48.8	23.1	-5.4	21.8	6.66	7.418	31.8	36.9	-3.4	20.1	20:37:00	20:41:00	4	15	193	Interstitial pneumonia	Diseases of the respiratory system	dyspnea	0	0	1	0	2	0	86	0	140	47	150	81	110	0.733333	32	86	37.1	21070	12.8	37.9	7.4	3.8	1	17.6	0.74
11	1	1.19	0.99	0	0	7.409	41	44.4	0.6	25.3	1.19	7.475	32.7	75.4	0.7	23.5	17:47:00	17:53:00	6	7	120	Lymphadenitis	Certain infectious and parasitic diseases	fever	1	0	0	0	1	0	19	1	173	67	127	76	115	0.905512	18	95	38.4	11710	14.9	45.1	8.1	4.3	1.4	10.6	0.97
13	1	2.98	2.68	1	0	7.471	38.7	67.1	3.8	27.6	2.98	7.473	37	98.1	3	26.5	10:31:00	10:34:00	3	12	135	pneumonia	Diseases of the respiratory system	dyspnea	0	0	1	0	3	1	83	1	166	68	138	63	83	0.601449	36	96	36.6	11910	14.3	43.6	5.5	3.1	1.1	30.3	0.85
14	1	1.4	1.23	0	0	7.443	35.8	73.9	0.3	23.9	1.4	7.455	35.5	104.5	0.9	24.4	14:20:00	14:23:00	3	11	116	Urinary-tract infection	Diseases of the genitourinary system	fever	1	0	1	0	4	1	86	0	150	40	140	69	100	0.714286	23	99	38.9	13830	14.1	41.1	7.3	4.3	1.6	18.1	0.53
15	1	4.61	2.42	1	0	7.303	48.8	27.7	-3.1	23.6	4.61	7.434	31.1	99.9	-2.8	20.4	10:46:00	10:55:00	9	10	184	pneumonia	Diseases of the respiratory system	dyspnea	0	0	0	0	1	0	74	1	160	35	156	103	104	0.666667	18	97	36.7	8770	13.7	44.1	6.2	2.8	0.8	16.4	0.55
16	1	1.75	1.53	0	0	7.39	48.7	34.2	3.1	28.8	1.75	7.423	45.5	77.6	4	29.1	14:22:00	14:24:00	2	7	105	Interstitial pneumonia	Diseases of the respiratory system	dyspnea	0	0	1	1	3	1	81	0	142	40	142	62	122	0.859155	7	90	36.8	27400	10	31.6	5.5	1.9	0.3	27.5	1.15
17	1	1.99	1.71	0	0	7.465	30.9	47.2	-1	21.7	1.99	7.471	32.6	72.5	0.2	23.2	13:26:00	14:33:00	67	10	224	Bacterial enteritis	Diseases of the digestive system	fever	1	0	1	0	7	0	68	1	165	55	95	83	115	1.21053	13	90	37.7	10400	13.8	40.5	6.2	2.5	2.5	45.9	1.51
18	1	0.9	0.94	0	0	7.447	36	57.1	0.7	24.3	0.9	7.461	32.7	85	-0.2	22.8	18:34:00	18:56:00	22	4	172	Bacterial enteritis	Diseases of the digestive system	fever	0	0	1	0	5	0	43	1	165	63	123	79	94	0.764228	14	97	36.3	2160	15	41.3	6.5	3.4	2.9	9.4	0.99
19	1	4.21	2.94	1	0	7.312	49.8	33.4	-2.1	24.6	4.21	7.367	42.7	49	-1.4	24	20:13:00	20:28:00	15	8	108	pneumonia	Diseases of the respiratory system	dyspnea	1	0	1	0	4	1	90	1	155	50	124	67	107	0.862903	24	82	38	15070	11.7	37.1	5.3	2.9	1.2	19.5	0.73
20	1	3.52	4.22	1	1	7.449	38.8	26.5	2.3	26.3	3.52	7.514	27.2	85.3	0	21.4	03:30:00	03:38:00	8	8	128	pneumonia	Diseases of the respiratory system	dyspnea	0	0	0	0	0	0	66	1	175	52	147	108	102	0.693878	28	99	37.2	13950	15.1	43.4	6.9	3	0.6	8.9	0.77
21	1	2.11	2.05	1	0	7.406	36.4	30.8	-2	22.3	2.11	7.49	28.3	81.1	-1.6	21.1	21:44:00	22:02:00	18	10	81	Urinary-tract infection	Diseases of the genitourinary system	fever	1	0	1	0	3	1	88	0	138	40	96	64	94	0.979167	30	93	39.6	10570	9	30	6.9	3	0.4	31.3	1.6
22	1	4.04	4.03	1	1	7.432	24.5	49.5	-6.6	16	4.04	7.48	23.6	77	-4.7	17.2	16:40:00	17:08:00	28	11	211	cholangitis	Diseases of the digestive system	fever	1	1	1	0	7	1	86	0	150	40	96	66	183	1.90625	27	96	39.2	9730	11.8	35.3	7.4	3.5	4.3	33.4	1.36
23	1	1.74	1.04	0	0	7.412	47.8	27.3	4.2	29.8	1.74	7.48	36.8	76.5	3.4	26.8	16:33:00	16:41:00	8	17	144	Urinary-tract infection	Diseases of the genitourinary system	fever	1	0	0	0	1	0	70	0	151	35.2	146	101	85	0.582192	16	98	38.4	13680	13.6	42.2	7.8	4.4	0.5	15.4	0.55
24	1	2.16	1.93	0	0	7.33	42.2	46.5	-4	21.7	2.16	7.401	31.9	97.1	-4.7	19.4	13:04:00	13:10:00	6	12	243	Aspiration pneumonia	Diseases of the respiratory system	fever	1	0	1	0	2	1	84	1	170	65	123	83	134	1.08943	22	95	38.1	11350	9.9	31	6.5	3.1	0.4	34.3	1.8
25	1	5.68	2.91	1	0	7.371	60.9	28.3	7.2	34.5	5.68	7.468	41.5	70.6	5.2	29.4	15:27:00	15:30:00	3	15	123	SMAsyndrome	Diseases of the digestive system	vomit	0	0	0	0	1	0	84	1	155	45	144	85	120	0.833333	24	95	37.1	17530	12.7	36.3	8.5	4.2	0.5	32.8	2.26
26	1	4.24	2.59	1	0	7.319	55.5	22.8	0.9	27.9	4.24	7.438	39.9	63.3	2.1	26.4	14:26:00	14:31:00	5	9	115	influenza	Diseases of the respiratory system	weakness	0	0	0	0	0	0	86	0	153	45	145	80	88	0.606897	20	97	37.6	4660	11.1	36	7	3.3	0.5	20.8	0.5
27	1	3.54	3.09	1	0	7.51	35.9	23.9	5	28	3.54	7.539	31.1	45.3	3.9	25.9	19:06:00	19:08:00	2	21	220	pneumonia	Diseases of the respiratory system	fever	1	0	1	0	4	1	81	1	160	50	162	74	110	0.679012	34	80	38.9	10960	11.4	34.3	6.1	2.7	0.9	18.4	0.96
28	1	2.43	1.93	0	0	7.423	37.2	24.5	-0.3	23.8	2.43	7.48	29.7	74.1	-0.6	21.6	23:49:00	23:47:00	2	15	116	pneumonia	Diseases of the respiratory system	fever	0	0	1	0	2	0	59	1	175	63	130	81	112	0.861538	38	94	35.8	8270	16.8	45.6	6.7	2.8	1.1	56.7	1.88
29	1	1.28	0.85	0	0	7.464	35.7	38.3	1.6	25	1.28	7.481	31.6	64.2	0.3	23.1	12:03:00	12:16:00	13	11	152	influenza	Diseases of the respiratory system	fever	1	0	0	0	0	0	83	1	168	57	149	65	76	0.510067	21	97	39.5	10120	12.4	36.2	5.8	3.2	0.6	19.6	0.64
30	1	1.71	1.43	0	0	7.37	47.2	58.1	0.8	26.7	1.71	7.396	40.9	97.3	-0.3	24.5	13:40:00	13:42:00	2	5	80	bronchitis	Diseases of the respiratory system	fever	0	0	0	0	1	0	77	1	162	52	120	86	87	0.725	26	96	37.8	9620	13.9	39.9	6.7	3.4	1.7	23.4	0.9
31	1	1.21	1.24	0	0	7.415	38.5	26.4	-0.3	24.1	1.21	7.462	36	48.6	1.5	25.1	11:58:00	11:50:00	8	8	190	pneumonia	Diseases of the respiratory system	dyspnea	0	0	1	0	4	0	86	0	150	42	151	78	86	0.569536	15	82	37.9	5950	11.5	35.4	10.8	1.7	0.4	54.7	1.65
32	1	0.99	1.18	0	0	7.518	32.9	52.4	3.6	26.1	0.99	7.527	33.8	82.2	4.8	27.4	13:46:00	13:52:00	6	14	143	pneumonia	Diseases of the respiratory system	fever	1	0	1	1	2	1	79	1	175	60	114	69	101	0.885965	31	95	39.7	12820	11.9	35.1	6.4	2.4	0.6	12	0.49
33	1	2.81	1.64	0	0	7.352	49.8	20.1	0.6	27	2.81	7.445	36.3	78.5	0.7	24.4	17:29:00	17:40:00	11	15	186	pneumonia	Diseases of the respiratory system	dyspnea	1	0	0	0	1	0	66	1	172	60	119	75	110	0.92437	26	88	39	2350	14.3	42.5	6.4	3.5	0.9	17.1	0.86
34	1	6.75	5.61	1	1	7.034	75.7	77.4	-12.7	19.7	6.75	7.166	55.4	143.8	-9.6	19.6	11:01:00	11:30:00	29	5	102	pneumonia	Diseases of the respiratory system	dyspnea	0	1	1	1	10	1	59	1	165	75	240	140	145	0.604167	32	84	36.4	16040	16.3	48	7.3	4.5	0.4	13.9	1.16
35	1	2.83	2.06	1	0	7.469	39.1	24.6	3.9	27.8	2.83	7.52	31.5	64.9	2.9	25.1	12:11:00	12:25:00	14	15	29	Interstitial pneumonia	Diseases of the respiratory system	dyspnea	1	0	0	1	2	0	70	1	165	71	132	83	105	0.795455	25	92	38.4	12430	12.3	37.4	6.4	3.2	0.4	13.6	0.68
37	1	3.69	2.58	1	0	7.499	28.6	37.7	-1	21.8	3.69	7.541	24.9	100.9	-1.1	20.9	14:40:00	15:21:00	41	10	150	pneumonia	Diseases of the respiratory system	fever	1	0	1	0	3	1	92	1	160	55	87	55	96	1.10345	30	99	39.2	8020	7.8	24.4	5.4	2.3	0.6	26.6	0.94
38	1	9.48	7.09	1	1	7.378	28.6	39.6	-7.7	16.5	9.48	7.392	25.6	91.5	-8.6	15.2	17:54:00	19:08:00	74	9	181	cholangitis	Diseases of the digestive system	weakness	0	0	1	0	7	0	79	1	159	78	104	54	148	1.42308	22	97	36.7	6560	8.1	25.4	6.1	2	4.6	72.3	2.03
39	1	3.92	3.06	1	0	7.468	26.5	26.5	-3.5	18.8	3.92	7.507	21.7	67.5	-4.5	16.8	11:49:00	11:55:00	6	5	186	Meningitis	Diseases of the nervous system	weakness	1	0	1	0	5	1	63	1	164	55	176	82	137	0.778409	28	98	40	10800	11.5	36.1	8.4	2.7	2.4	15.2	0.71
40	1	2.9	0.75	0	0	7.226	55.9	35.3	-5.2	22.7	2.9	7.235	40.5	63.9	-10	16.8	17:41:00	17:47:00	6	7	166	pneumonia	Diseases of the respiratory system	dyspnea	0	0	1	0	9	1	88	1	162	60	134	84	105	0.783582	30	86	36.8	6680	8.6	28	5.3	2.4	0.7	55.5	4.04
41	1	8.8	9.41	1	1	7.152	46	45.6	-12.9	15.7	8.8	7.246	36.7	65.7	-10.8	15.6	13:43:00	13:47:00	4	9	131	Suffocation	Injury, poisoning, and certain other consequences of external causes	weakness	0	0	1	0	4	1	93	0	145	35	174	109	117	0.672414	23	93	36.5	9490	14.1	42.3	7.2	4	0.4	14.1	0.67
42	1	2.08	1.41	0	0	7.334	35.2	18	-6.7	18.3	2.08	7.437	27.8	53.7	-4.6	18.3	11:55:00	12:20:00	25	10	105	pneumonia	Diseases of the respiratory system	fever	1	0	0	0	1	0	94	1	165	57	147	66	94	0.639456	26	94	39	6050	12	39.2	7.8	3.9	0.6	28.9	1.82
43	1	1.17	1.02	0	0	7.482	34.9	37.4	2.3	25.5	1.17	7.533	35.1	71.8	6.2	28.9	13:30:00	13:41:00	11	9	172	pneumonia	Diseases of the respiratory system	fever	1	0	0	0	1	0	91	1	165	48	121	74	72	0.595041	29	95	36.7	14900	11.7	34.7	6.2	2.8	1.2	8.9	0.56
44	1	1.04	0.97	0	0	7.427	34.3	35.4	-1.9	22.1	1.04	7.465	33.5	67.6	0.1	23.6	13:26:00	13:27:00	1	11	165	pneumonia	Diseases of the respiratory system	dyspnea	1	0	0	0	1	0	67	0	153	38	114	61	136	1.19298	56	93	38.7	36000	7.6	24.2	5.7	1.9	0.7	11.4	0.5
45	1	2.67	1.33	0	0	7.423	44.8	23.3	3.5	28.6	2.67	7.662	23.9	84.1	7.1	26.5	15:20:00	15:54:00	34	7	136	influenza	Diseases of the respiratory system	fever	1	0	0	0	0	0	63	0	153	50	146	99	102	0.69863	22	99	38.7	4600	13.4	39.8	7	3.5	0.3	12.5	0.2
46	1	2.51	1.9	0	0	7.437	39.4	23.8	1.8	26	2.51	7.505	30.2	71.3	1.1	23.3	22:43:00	22:50:00	7	7	119	pneumonia	Diseases of the respiratory system	dyspnea	1	1	1	0	0	1	76	1	161	69	168	108	110	0.654762	36	95	38.1	12170	13.9	41.8	8.2	3.2	0.5	26.9	0.74
47	1	2.38	1.93	0	0	7.387	43.5	42.8	0.3	25.6	2.38	7.389	42.1	69.3	-0.2	24.9	17:55:00	18:14:00	19	9	74	pneumonia	Diseases of the respiratory system	fever	1	0	1	0	7	0	75	1	163	57	104	70	114	1.09615	16	95	37.5	8670	14.3	43.5	6.1	2.9	0.8	73.8	5.39
48	1	4.85	4.62	1	1	7.343	39.3	34.7	-4.4	20.9	4.85	7.385	33.6	320	-4.7	19.7	21:05:00	21:08:00	3	7	168	Dehydration	Injury, poisoning, and certain other consequences of external causes	shock	0	0	0	0	1	0	56	1	181	68.7	96	49	102	1.0625	22	100	36.3	7170	10.8	32.2	6.3	3.4	0.2	10.2	1.73
49	1	1.41	1.19	0	0	7.376	44.1	21.9	0	25.3	1.41	7.468	31.6	69.8	-0.8	22.4	16:41:00	16:24:00	17	37	296	pneumonia	Diseases of the respiratory system	fever	1	0	0	0	0	0	86	1	165	50	122	59	91	0.745902	25	94	38.7	12510	9.6	33.6	5.5	3	0.2	16.4	0.73
51	1	1.95	1.23	0	0	7.448	39.6	25.3	2.7	26.8	1.95	7.484	34.3	74	2.2	25.2	10:29:00	11:07:00	38	7	114	Urinary-tract infection	Diseases of the genitourinary system	fever	1	0	1	0	2	0	85	1	160	48	146	81	77	0.527397	15	98	38.8	12700	14.2	42	6.4	3.2	1.2	15.5	1.11
52	1	2.84	2.41	1	0	7.362	47.3	16.9	0.6	26.2	2.84	7.476	34.4	73.9	1.4	24.8	10:07:00	10:01:00	6	17	350	pneumonia	Diseases of the digestive system	fever	1	0	1	1	2	0	81	1	168	67	153	67	66	0.431373	15	97	38.6	12760	9.1	27	4.5	1.7	1.1	18.7	1.28
53	1	1.57	1.29	0	0	7.413	37.3	26.9	-1.1	23.3	1.57	7.495	26.6	132.3	-2.5	20	09:06:00	09:08:00	2	11	175	pneumonia	Diseases of the respiratory system	fever	1	0	1	0	7	1	83	0	140	39.7	93	71	150	1.6129	17	98	38.8	4680	7.8	23.9	5.5	3.1	1.2	21	0.53
54	1	1.39	1.37	0	0	7.277	69.4	80.9	2.5	31.7	1.39	7.315	60.7	132.9	2.3	30.2	08:52:00	08:55:00	3	11	99	pneumonia	Diseases of the respiratory system	fever	1	0	1	1	2	0	70	1	170	70	154	97	120	0.779221	17	92	39.6	14530	14.4	44.4	6.7	3.4	0.9	18.4	0.85
55	1	2.11	1.57	0	0	7.455	27.4	42.1	-3.5	18.8	2.11	7.468	25	63.7	-4.2	17.7	16:53:00	16:56:00	3	8	125	appendicitis	Diseases of the digestive system	heart pain	1	0	1	0	2	0	57	1	170	65	103	81	124	1.20388	20	92	38.9	670	13.9	40.7	6.1	3.3	0.9	24.2	0.88
57	1	3.64	3.28	1	0	7.378	34.7	33.7	-4.5	20	3.64	7.419	29.3	66.3	-5	18.5	08:45:00	08:58:00	13	9	159	pneumonia	Diseases of the respiratory system	fever	1	0	1	0	3	1	86	1	165	70	117	60	67	0.57265	24	95	38.2	31260	9.9	30.1	6.4	2.9	1	24	1.57
58	1	1.67	1.21	0	0	7.404	48.5	24.5	4.1	29.6	1.67	7.44	40.1	73.5	2.3	26.6	18:23:00	18:34:00	11	20	147	cholangitis	Diseases of the digestive system	heart pain	0	0	0	0	1	0	76	1	158	53	150	69	52	0.346667	16	97	36.9	11690	12.4	37.9	7	4.2	2.2	17.9	0.81
59	1	1.6	1.24	0	0	7.524	28.6	40.8	1.3	23	1.6	7.549	26.4	65.5	1.3	22.5	21:09:00	21:24:00	15	13	144	pneumonia	Diseases of the respiratory system	fever	1	0	1	0	2	0	90	1	168	68	158	85	87	0.550633	23	94	39.2	13340	12.8	37.6	6.8	2.9	1.3	13.3	0.89
60	1	1.76	1.96	0	0	7.419	37.2	52.5	-0.8	23.5	1.76	7.435	34.4	98.5	-1.4	22.6	17:49:00	18:40:00	51	17	198	CRBSI	Certain infectious and parasitic diseases	fever	1	0	1	0	3	0	50	0	145	32	91	57	112	1.23077	18	96	36.4	19890	7.7	24.3	5	1	0.3	61.3	2.31
61	1	1.35	1.35	0	0	7.429	48	65.7	5.8	31.1	1.35	7.448	44.8	72.2	5.6	30.3	13:24:00	13:35:00	11	6	152	pneumonia	Diseases of the respiratory system	fever	1	0	0	0	1	0	84	1	160	44	149	72	82	0.550336	32	95	38.8	6410	10.8	31.9	6.1	2.8	0.5	13.7	0.56
62	1	2.06	1.88	0	0	7.508	31.8	49	2.4	24.7	2.06	7.507	29.4	94.3	0.8	22.8	13:39:00	13:48:00	9	8	122	cellulitis	Diseases of the skin and subcutaneous tissue	fever	1	0	1	0	4	1	75	1	158	76	141	67	110	0.780142	28	98	39.5	8650	14.4	41.1	6.3	3.1	0.4	42	1.88
63	1	2.67	2.44	1	0	7.084	159.2	62.1	10	46.6	2.76	7.077	165.5	171.4	11.3	47.6	18:15:00	20:25:00	130	11	191	Bowel obstruction	Diseases of the digestive system	weakness	1	0	1	0	5	1	60	1	175	55	145	85	88	0.606897	25	97	37.5	8120	14.6	45.6	6.6	3.9	0.6	23.2	0.96
64	1	2.43	1.86	0	0	7.524	33.5	15.5	4.5	27	2.43	7.633	21.1	91.8	2.6	21.8	14:34:00	14:26:00	8	23	139	Urinary-tract infection	Diseases of the genitourinary system	fever	1	0	1	0	4	0	87	1	163	66	128	71	68	0.53125	31	97	39.2	9160	12.2	34.6	5.3	3	1.7	16.3	1.26
65	1	1.39	0.96	0	0	7.41	44.7	30.9	2.6	27.7	1.39	7.48	36.8	73.5	3.3	26.8	15:56:00	15:50:00	6	18	82	Aspiration pneumonia	Diseases of the respiratory system	fever	1	0	0	0	1	0	87	1	155	63	163	94	70	0.429448	18	98	39.1	9070	9.9	30.3	5.3	2.7	0.7	17.9	0.86
67	1	2.74	2.01	1	0	7.466	30.4	52.9	-1.3	21.4	2.74	7.53	23	113.9	-2.3	18.8	16:56:00	17:14:00	18	5	144	Urinary-tract infection	Diseases of the genitourinary system	dyspnea	1	0	1	0	4	0	83	0	150	60	177	84	110	0.621469	18	97	40.7	13570	12.4	38	6.9	4.1	0.8	19.3	0.75
68	1	3.28	2.77	1	0	7.454	34	36	-0.1	23.3	3.28	7.468	30.7	57	-1.1	21.7	10:19:00	10:17:00	2	10	261	pneumonia	Diseases of the respiratory system	dyspnea	1	0	1	0	4	1	83	0	150	44.7	104	93	104	1	30	89	38.9	11610	9.5	28.5	6.9	3.3	1.3	24.7	0.9
69	1	3.78	2.79	1	0	7.43	25.8	38.8	-5.5	16.7	3.78	7.449	21.7	84.9	-6.8	14.7	16:46:00	16:53:00	7	6	140	Urinary-tract infection	Diseases of the genitourinary system	fever	1	0	1	0	2	0	57	1	167	80	114	72	146	1.2807	21	96	39.5	7860	15.6	44.1	6.8	3.8	1.6	19.5	1.73
70	1	1.24	1.04	0	0	7.483	35.7	51.3	2.9	26.2	1.24	7.491	33.8	96.6	2.2	25.2	19:18:00	19:22:00	4	33	75	Urinary-tract infection	Diseases of the genitourinary system	fever	1	0	1	0	2	0	82	1	171	78	171	84	75	0.438596	18	98	39.5	12880	11	32.2	0	3.4	1	15.9	1
71	1	1.65	1.52	0	0	7.449	27.6	69.8	-4.1	18.7	1.65	7.47	27.4	166.8	-3	19.5	09:24:00	09:24:00	0	12	178	Cholecystitis	Diseases of the digestive system	fever	1	0	1	0	4	1	86	0	150	49.4	116	46	122	1.05172	28	99	38.1	11560	11.2	33.7	7.1	3.7	0.9	27.2	1.34
72	1	2.02	2.31	1	0	7.412	39.8	25.9	0.2	24.8	2.02	7.477	31	79.9	-0.4	22.4	21:59:00	22:22:00	23	12	128	pneumonia	Diseases of the respiratory system	dyspnea	0	0	0	0	1	0	82	1	169	56	141	84	83	0.588652	18	95	37	7500	12	22.4	7.1	3.6	0.7	11.7	0.87
73	1	6.08	4.96	1	1	7.326	42.9	54.8	-4	21.9	6.08	7.425	36.7	89.5	-0.5	23.5	10:00:00	10:28:00	28	9	259	cellulitis	Diseases of the skin and subcutaneous tissue	fever	1	0	1	0	3	1	92	0	140	40	136	85	138	1.01471	32	99	39.7	14490	13	39.7	6.9	3.7	0.6	11.1	0.52
74	1	2.09	1.77	0	0	7.329	51.3	40.3	-0.2	26.4	2.09	7.378	41.3	56.7	-1.3	23.8	10:36:00	11:19:00	43	15	209	pneumonia	Diseases of the respiratory system	weakness	0	0	0	0	1	0	84	1	160	50	159	84	67	0.421384	20	100	36.6	9870	11.8	36	6.4	3.1	0.6	22.9	1.04
75	1	0.94	0.67	0	0	7.408	44.3	32.5	2.2	27.3	0.94	7.399	42.3	67.2	0.6	25.6	10:25:00	10:38:00	13	5	160	bronchitis	Diseases of the respiratory system	dyspnea	0	0	0	0	0	0	62	0	155	65	162	95	101	0.623457	20	96	37.1	10840	14	40.8	7.2	4.3	0.9	12.6	0.5
76	1	3.4	3.48	1	0	7.454	32.7	37.4	-0.8	22.4	3.4	7.483	29	65.8	-1.4	21.3	15:12:00	15:36:00	24	8	121	cellulitis	Diseases of the skin and subcutaneous tissue	fever	1	0	0	0	0	0	92	0	145	56	148	56	80	0.540541	16	96	39.1	15660	11.5	32.9	6.4	3.3	0.9	25.5	0.99
78	1	1.58	1.25	0	0	7.467	35.2	35.1	1.4	24.9	1.58	7.491	32	97.8	1	23.9	01:11:00	01:14:00	3	10	124	cholangitis	Diseases of the digestive system	fever	1	0	1	0	3	1	85	0	147	46	134	68	65	0.485075	28	93	39.4	7640	10.3	31.4	5.8	3.2	1.9	20.6	0.89
79	1	3.7	3.32	1	0	7.478	29.8	53.8	-0.7	21.6	3.7	7.474	29.3	67.7	-1.3	21	12:00:00	12:05:00	5	9	87	Cholecystitis	Diseases of the digestive system	fever	1	1	1	0	6	0	85	1	168	67	105	69	107	1.01905	28	93	38	12870	14.5	42	6.1	2.8	5.2	41.5	1.42
80	1	1.89	1.76	0	0	7.361	58	65.6	5.7	32.1	1.89	7.364	60.7	173.1	7.4	33.8	02:28:00	02:32:00	4	11	153	pneumonia	Diseases of the respiratory system	fever	1	0	1	0	6	1	75	1	170	54	73	42	102	1.39726	28	99	38	21260	8	27.9	5.4	1.4	0.3	81.9	1.46
81	1	1.62	1.4	0	0	7.413	31.5	41.9	-3.8	19.7	1.62	7.418	29.4	138	-4.7	18.6	17:19:00	17:27:00	8	9	76	bronchitis	Diseases of the respiratory system	dyspnea	0	0	0	0	1	0	86	0	146	38.6	138	82	102	0.73913	12	89	37	7730	13	38.1	6.5	3.4	0.4	26.5	1.24
82	1	2.44	2.16	1	0	7.447	32.3	37.1	-1.3	21.8	2.44	7.472	29.1	76.9	-1.6	20.8	14:53:00	15:03:00	10	6	138	pneumonia	Diseases of the respiratory system	fever	1	0	1	0	2	1	86	1	150	51.3	157	79	129	0.821656	36	89	38.7	14160	14.3	42.7	7.5	3.3	1	15.7	0.75
83	1	1.02	0.86	0	0	7.452	43.6	37.8	5.2	29.8	1.02	7.469	41.5	74	5.3	29.5	13:29:00	13:35:00	6	8	119	pneumonia	Diseases of the respiratory system	fever	1	0	0	0	1	0	61	0	152	38	134	92	114	0.850746	40	97	38.7	6870	11.7	36.2	5.8	2.9	0.4	5.8	0.31
84	1	1.49	1.03	0	0	7.403	49.7	34.2	4.5	30.3	1.49	7.426	46.2	155.1	4.5	29.7	10:22:00	10:58:00	36	13	291	pneumonia	Diseases of the respiratory system	fever	0	0	1	0	2	0	92	1	157	43	137	85	83	0.605839	20	99	37.5	8390	13.8	40.8	5.6	2.5	0.6	23	0.46
85	1	0.98	1.04	0	0	7.257	91.5	53.7	10.1	39.9	0.98	7.299	93.1	119.6	15	44.7	11:22:00	11:37:00	15	15	123	pneumonia	Diseases of the respiratory system	fever	1	0	1	1	3	1	89	1	160	50	142	75	102	0.71831	24	98	37.9	8500	9.2	30.6	6.6	3.6	0.4	25.8	0.71
86	1	2.53	1.96	0	0	7.507	35.7	42.1	4.7	27.7	2.53	7.528	32.7	66.4	4.3	26.6	07:59:00	08:04:00	5	4	61	Bowel obstruction	Diseases of the digestive system	vomit	1	0	1	0	3	1	83	0	140	40	115	79	135	1.17391	19	93	37.9	10400	9.8	27.8	4.6	2.3	0.9	40.1	1.12
87	1	2.81	2.23	1	0	7.388	32	37.4	-4.8	18.8	2.81	7.263	49.9	138.7	-5.5	22	17:55:00	18:48:00	53	5	130	heart failure/pneumonia	Diseases of the respiratory system	dyspnea	1	0	1	0	4	0	44	1	170	85	270	168	136	0.503704	44	82	39	12140	16.8	45.4	7.2	4.3	1.8	9.4	1.04
88	1	1.51	1.54	0	0	7.424	43.1	28.7	2.8	27.6	1.51	7.462	36.2	65.3	1.6	25.3	11:29:00	11:32:00	3	10	111	pneumonia	Diseases of the respiratory system	dyspnea	1	0	1	1	3	1	81	0	152	56	132	59	99	0.75	24	96	37.9	18060	10.3	31.4	5.7	2	0.4	18	0.6
89	1	2.07	2.06	1	0	7.402	28.6	59.4	-5.9	17.4	2.07	7.424	26.3	206.7	-6	16.8	10:45:00	11:07:00	22	15	215	pneumonia	Diseases of the respiratory system	fever	1	0	1	0	4	1	86	0	140	40	184	107	132	0.717391	32	99	38.6	18930	13.1	41.6	6.8	3	0.5	58.7	1.91
90	1	1.68	1.4	0	0	7.389	40.5	25.5	-1	23.9	1.68	7.487	32.1	86.4	0.9	23.7	10:08:00	10:11:00	3	12	124	False gout	Certain infectious and parasitic diseases	fever	1	0	0	0	1	0	87	1	154	43	154	69	74	0.480519	20	99	37.7	10040	10.8	32.6	6.5	3.5	1.6	23.6	0.79
93	1	2.29	2.2	1	0	7.464	32.9	44.9	0	23.1	2.29	7.487	29.7	73	-0.5	22	13:18:00	13:28:00	10	8	135	pneumonia	Diseases of the respiratory system	fever	1	0	1	0	3	0	83	0	140	50	118	58	86	0.728814	43	81	38	15670	12.1	35	7.1	2.4	2.1	19.3	0.82
94	1	2.43	1.91	0	0	7.336	40	22.4	-4.6	20.9	2.43	7.445	30.3	75.5	-2.5	20.8	10:51:00	11:04:00	13	11	80	pneumonia	Diseases of the respiratory system	fever	1	0	1	0	2	0	82	1	167	60	137	80	134	0.978102	20	96	38.5	10770	9.1	26.9	6.9	3.5	0.8	39	2.24
95	1	1.76	1.46	0	0	7.462	54.2	32.5	12.4	37.9	1.76	7.489	46.2	156.2	9.9	34.3	14:34:00	14:38:00	4	7	133	pneumonia	Diseases of the respiratory system	fever	1	0	1	1	2	1	89	1	170	65	116	58	103	0.887931	28	100	37.8	10980	10.3	32.5	5.6	1.9	0.7	17.3	0.56
96	1	3.24	2.46	1	0	7.409	39.8	44.1	0	24.6	3.24	7.407	39.4	61.9	-0.3	24.2	20:08:00	20:39:00	31	8	102	influenza	Diseases of the respiratory system	fever	1	0	0	0	1	0	81	1	163	60	152	79	98	0.644737	21	95	38.1	8610	12.9	38.1	6.8	3.8	0.7	15.5	1.19
97	1	2.14	1.88	0	0	7.428	34.8	45.4	-1.1	22.5	2.14	7.46	33.4	73.3	0.2	23.2	14:06:00	14:13:00	7	9	148	pneumonia	Diseases of the respiratory system	dyspnea	1	0	1	0	3	1	82	1	165	65	157	121	64	0.407643	27	97	39.2	12590	16.4	48.5	7.3	3.7	3.8	20	0.69
98	1	3.34	2.11	1	0	7.336	41.5	20.9	-3.9	21.7	3.34	7.434	30.1	69.4	-3.3	19.7	18:18:00	18:09:00	9	20	66	Urinary-tract infection	Diseases of the genitourinary system	fever	1	0	1	0	2	0	89	1	158	55	176	93	102	0.579545	20	98	38.5	25260	13.4	40.6	6.7	3.5	0.7	27.2	1.96
99	1	6.72	6.79	1	1	7.303	35.8	24.1	-8.2	17.3	6.72	7.419	22.3	279.4	-8.5	14.1	16:34:00	16:43:00	9	17	133	Cholecystitis	Diseases of the digestive system	fever	1	1	1	1	6	1	88	1	165	60	126	83	101	0.801587	30	100	37.9	5030	12.1	36.5	5.4	3.1	1.8	32.8	1.7
100	1	4.23	2.82	1	0	7.361	48.3	45	0.6	26.7	4.23	7.472	34.7	65.5	1.7	24.8	20:35:00	20:46:00	11	7	152	pneumonia	Diseases of the respiratory system	fever	1	0	1	0	2	1	78	1	172	60	116	78	139	1.19828	30	95	37.6	8130	14.8	43.7	7.6	3.2	1	41	1.21
101	1	1.41	1.57	0	0	7.424	31.7	73.5	-3.4	20.3	1.41	7.441	31.2	102.9	-2.7	20.8	21:03:00	21:08:00	5	11	223	pneumonia	Diseases of the respiratory system	fever	1	0	1	0	2	0	87	1	170	74	138	58	93	0.673913	13	98	39.3	14750	9.3	27.9	6.2	2.4	0.7	25.9	1.42
102	1	11.03	12.23	1	1	7.103	40.6	52.7	-16.6	12.4	11.03	7.186	28.8	288.1	-16	10.7	07:12:00	06:59:00	13	27	250	Bowel obstruction	Diseases of the digestive system	fever	1	0	1	1	6	1	84	1	170	50	33	22	100	3.0303	45	79	34.8	22370	17	51.8	6.3	3.2	1.8	46	1.94
103	1	3.97	2.88	1	0	7.341	43.2	21.4	-2.9	22.8	3.97	7.489	28.6	66	-0.8	21.3	16:56:00	15:49:00	67	76	245	Urinary-tract infection	Diseases of the genitourinary system	fever	1	1	1	0	4	0	59	0	155	61	127	75	124	0.976378	35	94	38.5	3870	13.5	39.7	5.9	3.2	1.6	28.5	1.08
104	1	2.03	1.45	0	0	7.432	41.1	42.2	2.3	26.8	2.03	7.453	36.3	70.3	1.5	25.1	19:20:00	19:16:00	4	16	106	influenza	Diseases of the respiratory system	fever	1	0	0	0	1	0	82	0	150	45	207	90	114	0.550725	20	94	37.8	12880	13.7	40.3	6.7	3.4	0.6	12.6	0.54
105	1	1.04	0.92	0	0	7.436	38.7	54.7	1.3	25.5	1.04	7.435	36.6	96.2	0	24	17:28:00	17:48:00	20	11	173	influenza	Diseases of the respiratory system	fever	1	0	0	0	1	0	81	0	145	47	125	48	102	0.816	22	98	38.4	5320	10.4	31.2	5.9	3.4	0.3	16.3	0.59
106	1	3.29	2.54	1	0	7.368	51.3	20.1	2.8	28.9	3.29	7.437	41.5	98.1	2.9	27.4	08:43:00	08:47:00	4	11	105	pneumonia	Diseases of the respiratory system	dyspnea	1	0	1	1	2	0	87	1	168	44	137	88	106	0.773723	28	98	38.4	5390	11	35.3	7.2	3.3	0.7	21.2	0.96
107	1	2.11	1.88	0	0	7.404	42.6	31.9	1	26	2.11	7.512	32	70.7	2.9	25.1	12:22:00	12:24:00	2	8	73	influenza	Diseases of the respiratory system	dyspnea	1	0	1	0	3	0	81	1	160	75	119	62	208	1.7479	34	90	36	5470	15.3	44.2	5.5	2.6	1	22.6	0.93
108	1	2.96	2.07	1	0	7.358	52.5	18.5	2.2	28.9	2.96	7.462	33.7	71.2	0.4	23.5	09:47:00	09:57:00	10	8	71	Urinary-tract infection	Diseases of the genitourinary system	fever	1	0	0	0	0	0	75	1	166	72	126	63	85	0.674603	23	97	38.4	16200	15.9	46.7	8.6	4.5	1	18.3	1.21
109	1	2	2.13	1	0	7.588	20.3	29.3	-0.5	19	2	7.639	17.8	88.1	0.3	18.7	13:53:00	14:01:00	8	8	154	bronchitis	Diseases of the respiratory system	fever	1	0	1	0	2	0	28	1	178	120	121	74	108	0.892562	36	99	40.4	5620	13.4	39.7	6	3.6	1.1	13	0.71
110	1	1.1	1.13	0	0	7.494	35.1	69.6	3.2	26.4	1.1	7.48	36.3	81.5	2.9	26.4	22:12:00	22:16:00	4	9	132	pneumonia	Diseases of the respiratory system	fever	1	0	0	0	1	1	38	0	155	64	97	46	99	1.02062	34	93	38.9	8440	9.2	28.4	5.8	3.8	0.9	8.7	0.67
111	1	2.4	1.72	0	0	7.446	38.3	39.3	1.8	25.8	2.4	7.448	35.4	80.3	0.3	23.9	08:58:00	09:19:00	21	10	132	pneumonia	Diseases of the respiratory system	fever	1	0	1	1	4	0	81	0	150	40	105	60	85	0.809524	28	94	38.5	4970	12.1	35.3	6.1	3.4	1.6	27.3	0.76
112	1	1.47	1.17	0	0	7.382	50.1	27	3	29.1	1.47	7.44	39.6	83.9	2.1	26.3	04:02:00	04:15:00	13	7	115	pneumonia	Diseases of the respiratory system	fever	1	0	0	0	1	0	80	1	164	58	166	82	97	0.584337	20	98	37.7	9110	15.1	44.8	7.4	3.8	0.8	8.2	0.77
113	1	2.61	2.32	1	0	7.499	29.2	36	-0.4	22.2	2.61	7.562	24.8	64.1	0.3	21.8	13:45:00	13:55:00	10	6	141	Urinary-tract infection	Diseases of the genitourinary system	fever	1	0	0	0	1	0	82	0	148	50	120	69	80	0.666667	23	95	38.1	12080	8.7	27.6	4.9	2.7	0.5	40.2	1.44
114	1	1.44	1.24	0	0	7.371	48.7	13.6	1.8	27.6	1.44	7.41	41.6	89.1	1	25.8	06:48:00	07:23:00	35	14	106	pneumonia	Diseases of the respiratory system	fever	1	0	1	0	4	0	79	1	160	43	130	72	84	0.646154	24	95	37	7980	11.5	36.3	6.9	3.6	1.5	25.4	1.42
115	1	1.79	1.72	0	0	7.374	43.8	15.6	-0.3	25	1.79	7.539	27.6	98.9	1.1	23	18:11:00	18:23:00	12	9	60	cellulitis	Diseases of the skin and subcutaneous tissue	fever	1	0	1	0	2	0	87	1	173	49	134	64	77	0.574627	16	98	38.5	8560	9.8	30.2	6.9	4	0.9	15.6	0.9
116	1	1.13	0.87	0	0	7.381	50.7	33.4	3.3	29.4	1.13	7.457	33.8	71.7	0	23.3	12:11:00	12:17:00	6	12	181	cholangitis	Diseases of the digestive system	fever	1	0	1	0	2	0	95	0	140	40	142	99	79	0.556338	19	94	37.5	7440	12.3	35.6	6.1	3.1	1.3	8.4	0.72
117	1	2.33	2.31	1	0	7.507	32.7	29.3	2.3	25.3	2.33	7.549	31	68.3	3.9	26.5	10:51:00	11:09:00	18	14	203	Urinary-tract infection	Diseases of the genitourinary system	fever	1	0	1	0	2	1	80	0	144	40	137	65	104	0.759124	22	97	39.2	6730	8.9	27	6.2	2.7	0.9	7.8	0.51
118	1	1.79	1.64	0	0	7.433	44.4	34.4	4.1	29	1.79	7.492	38.2	69.2	5.1	28.6	19:26:00	19:33:00	7	6	210	pneumonia	Diseases of the respiratory system	fever	1	0	1	0	3	1	83	1	160	55	170	70	72	0.423529	37	97	38.9	7170	12.3	38.9	5.8	3.4	0.6	17.4	0.85
119	1	4.48	4.53	1	1	7.545	22.9	64.5	-1	19.4	4.48	7.532	23.1	86.9	-1.7	19	23:33:00	23:42:00	9	13	95	malaria	Certain infectious and parasitic diseases	fever	1	0	1	0	6	0	42	1	175	68	117	66	115	0.982906	24	97	40.5	6560	14.4	39.7	5.6	3	2.3	21.4	1.08
120	1	1.87	1.36	0	0	7.402	46.1	42	2.7	28	1.87	7.473	38.7	140.1	3.9	27.7	00:03:00	00:15:00	12	10	172	Urinary-tract infection	Diseases of the genitourinary system	fever	1	0	0	0	1	0	76	1	165	53	168	87	143	0.85119	28	97	40.5	9990	12.4	37.4	6.6	3.2	0.3	25.8	0.8
121	1	1.58	1.73	0	0	7.489	31	47.3	0.3	23	1.58	7.474	31	55.6	-0.7	22.3	13:06:00	13:10:00	4	7	121	Urinary-tract infection	Diseases of the genitourinary system	fever	1	0	1	0	2	1	75	0	152	46	88	48	95	1.07955	16	94	40.3	370	10	32.4	5.7	3	0.9	23.5	0.82
122	1	1.52	1.26	0	0	7.465	37.3	36.4	2.5	26.2	1.52	7.509	33.8	66.6	3.4	26.3	07:53:00	08:01:00	8	4	401	cellulitis	Diseases of the skin and subcutaneous tissue	fever	1	0	0	0	1	1	84	1	152	52	135	85	139	1.02963	22	93	40	12030	10.8	32.5	6.3	3.4	0.4	21.7	1.15
123	1	5.76	6.43	1	1	7.453	29.1	39.2	-2.8	19.9	5.76	7.507	27.5	69.1	-0.5	21.3	16:50:00	16:57:00	7	10	220	Urinary-tract infection	Diseases of the genitourinary system	fever	1	0	1	0	2	1	86	0	140	40	153	90	118	0.771242	24	91	39.6	4120	13.1	39	5.7	2.4	1.1	14.1	0.55
124	1	1.95	1.49	0	0	7.386	42.5	22.5	-0.2	24.9	1.95	7.466	31.6	135.4	-0.7	22.3	19:01:00	19:06:00	5	13	102	cholangitis	Diseases of the digestive system	fever	1	0	1	0	3	0	72	1	167	50	122	55	86	0.704918	18	98	39.5	1450	12.3	35.4	6.5	3.6	1.9	14	0.78
125	1	1.86	0.7	0	0	7.473	37	48.9	3	26.5	1.86	7.453	35.7	98.1	0.7	24.4	12:24:00	13:34:00	70	18	134	Urinary-tract infection	Diseases of the genitourinary system	fever	1	0	1	0	3	1	82	0	145	45	127	58	92	0.724409	25	99	38.7	12100	12.1	36.6	7	3.8	1.4	14.9	0.72
126	1	1.84	1.97	0	0	7.413	30.9	41.4	-4	19.3	1.84	7.454	27.8	56.6	-3.3	19.1	11:34:00	11:42:00	8	6	242	pneumonia	Diseases of the respiratory system	fever	1	0	1	0	3	1	74	1	169	63	139	84	108	0.776978	25	96	40.2	15180	15.1	43.3	7	3.8	1.2	20.6	0.94
127	1	3.85	2.58	1	0	7.474	27.4	40.7	-2.3	19.7	3.85	7.466	27.1	106.9	-3.2	19.1	19:45:00	19:53:00	8	6	146	Urinary-tract infection	Diseases of the genitourinary system	fever	1	0	1	0	4	1	80	0	160	64	137	55	121	0.883212	31	94	40.2	7790	14.6	41.7	7	3.7	1.8	39.8	1.18
128	1	1.63	0.93	0	0	7.435	62.2	45.3	13.7	40.8	1.63	7.413	60.1	162.4	10.7	37.5	17:30:00	17:50:00	20	5	90	pneumonia	Diseases of the respiratory system	fever	1	0	1	0	2	1	45	1	168	43	95	60	168	1.76842	28	97	41.4	15380	13	39.9	7.4	2.6	0.5	8.1	0.39
130	1	1.93	1.29	0	0	7.389	36.9	31.2	-2.7	21.8	1.93	7.451	30.1	58.6	-2.4	20.5	16:50:00	16:55:00	5	11	171	Cholecystitis	Diseases of the digestive system	fever	1	0	1	0	2	0	80	1	174	70	131	66	100	0.763359	24	96	38.5	10890	13.2	39	6.8	3.6	2.7	20.5	1.15
131	1	2.05	1.9	0	0	7.497	34	30.7	2.8	25.7	2.05	7.523	31.3	50.1	2.9	25.2	17:33:00	17:43:00	10	7	184	pneumonia	Diseases of the respiratory system	fever	1	0	0	0	1	0	77	1	160	60	115	69	111	0.965217	24	91	39.3	20510	12.3	36.2	6	2.4	0.8	29.3	1.13
132	1	1.19	0.9	0	0	7.473	34.5	48.6	1.5	24.7	1.19	7.473	34	62.8	1.1	24.4	10:22:00	10:24:00	2	13	186	pneumonia	Diseases of the respiratory system	weakness	0	0	0	0	0	0	78	1	165	57	114	64	89	0.780702	22	97	37.4	1310	11	32.2	5.3	3	0.7	9.1	0.53
134	1	2.55	1.14	0	0	7.393	42	32.9	0	25	2.55	7.444	31.9	80.6	-1.7	21.4	21:57:00	22:05:00	8	28	100	erysipelas	Diseases of the skin and subcutaneous tissue	fever	1	0	1	0	2	0	48	1	167	56	115	70	90	0.782609	11	96	39.7	11560	14.3	41.8	6.6	4	1.5	11	0.97
135	1	2.77	2.19	1	0	7.509	33	27.2	3.3	25.7	2.77	7.576	23.9	91.9	1.4	21.7	07:39:00	07:47:00	8	15	211	pneumonia	Diseases of the respiratory system	fever	1	0	0	0	1	1	52	0	152	32	105	62	104	0.990476	24	100	39	6680	14.6	44.2	7.3	4.2	0.9	15.1	0.91
[truncated: 19 more columns]
